# Supplementary material for: The Value of Pretherapeutic Basal Calcitonin Cut-Offs for the Therapeutic Strategy and Prediction of Long-Term Outcome of Patients with Medullary Thyroid Cancer—A 30-Year Single-Center Experience
Source: Cancers (Basel). 2024 Sep 29;16(19):3343. doi: 10.3390/cancers16193343 (PMC11482533; doi:10.3390/cancers16193343)
Supplement: Supplementary file 1 [file cancers-16-03343-s001.zip]

Archive with 1 entries (1 files):
- cancers-3198597-supplementary.pdf
